# Supplementary material for: Cognitive Profile Discrepancy as a Possible Predictor of Emotion Dysregulation in a Clinical Sample of Female Adolescents with Suicidal Behavior
Source: Eur J Investig Health Psychol Educ. 2024 Dec 19;14(12):3087–98. doi: 10.3390/ejihpe14120202 (PMC11675136; doi:10.3390/ejihpe14120202)
Supplement: Supplementary file 1 [file ejihpe-14-00202-s001.zip]

Archive with 1 entries (1 files):
- ejihpe-3237027-supplementary.pdf
